# Supplementary material for: Economic Evaluation of Community Tuberculosis Active Case-Finding Approaches in Cambodia: A Quasi-Experimental Study
Source: Int J Environ Res Public Health. 2021 Dec 2;18(23):12690. doi: 10.3390/ijerph182312690 (PMC8656683; doi:10.3390/ijerph182312690)
Supplement: Supplementary file 1 [file ijerph-18-12690-s001.zip]

Archive with 1 entries (1 files):
- ijerph-1415257-supplementary.pdf
